# Supplementary material for: Assessing Risks and Innovating Traceability in Campania’s Illegal Mussel Sale: A One Health Perspective
Source: Foods. 2025 Jul 29;14(15):2672. doi: 10.3390/foods14152672 (PMC12346825; doi:10.3390/foods14152672)
Supplement: Supplementary file 1 [file foods-14-02672-s001.zip]

Archive with 1 entries (1 files):
- foods-3750535-supplementary.pdf
